# Supplementary material for: Current Perspectives on the Determinants of Acceptability of Pre-Exposure Prophylaxis and Nonoccupational Post-Exposure Prophylaxis among People at Risk for HIV: A Scoping Review
Source: Int J Environ Res Public Health. 2022 Oct 2;19(19):12605. doi: 10.3390/ijerph191912605 (PMC9565962; doi:10.3390/ijerph191912605)
Supplement: Supplementary file 1 [file ijerph-19-12605-s001.zip]

Archive with 1 entries (1 files):
- ijerph-1913614-supplementary.pdf
